# Supplementary material for: TAF15 promotes cell proliferation, migration and invasion of gastric cancer via activation of the RAF1/MEK/ERK signalling pathway
Source: Sci Rep. 2023 Apr 10;13:5846. doi: 10.1038/s41598-023-31959-0 (PMC10086039; doi:10.1038/s41598-023-31959-0)
Supplement: Supplementary file 2 — Supplementary Table S1. [file 41598_2023_31959_MOESM2_ESM.xlsx]

## Sheet: Sheet1
Immunohistochemical analysis of TAF15
Sample No.	Gender	Age (year)	Sample type	Differentiation	Tumor size Length*width*height (cm)	TNM stage	Depth of invasion	Lymph node metastasis	The score of stained percentage	The score of stained intensity	Total score	Positive (total score≥4 )/Negative (total score < 4 )
1	Male	68	tumorous	Moderate	5*5*1.5	III	T2	N3	3	2	6	Positive
			Peri-tumorous normal tissues						2	1	2	Negative
2	Male	62	tumorous	Poor	9.5*9*2.5	III	T4	N3	3	3	9	Positive
			Peri-tumorous normal tissues						0	0	0	Negative
3	Male	61	tumorous	Poor	6*6*2	III	T4	N1	4	3	12	Positive
			Peri-tumorous normal tissues						3	2	6	Positive
4	Female	75	tumorous	Moderate	6*5*2	III	T4	N1	4	3	12	Positive
			Peri-tumorous normal tissues						0	1	0	Negative
5	Male	55	tumorous	Poor	6.5*5.5*1.5	III	T4	N3	3	3	9	Positive
			Peri-tumorous normal tissues						0	1	0	Negative
6	Male	67	tumorous	Poor	6*5.5*0.8	III	T3	N3	2	2	4	Positive
			Peri-tumorous normal tissues						2	2	4	Positive
7	Male	66	tumorous	Moderate	4.5*3.5*1	III	T4	N2	1	2	2	Negative
			Peri-tumorous normal tissues						1	2	2	Negative
8	Male	65	tumorous	Moderate	6*3*1.5	III	T4	N2	4	3	12	Positive
			Peri-tumorous normal tissues						1	1	1	Negative
9	Female	70	tumorous	Poor	4*3*1.5	II	T3	N1	2	2	4	Positive
			Peri-tumorous normal tissues						2	1	2	Negative
10	Male	67	tumorous	Poor	6.5*3.2	III	T4	N3	3	3	9	Positive
			Peri-tumorous normal tissues						0	1	0	Negative
11	Male	65	tumorous	Moderate	5*4*1.5	III	T4	N3	4	3	12	Positive
			Peri-tumorous normal tissues						2	1	2	Negative
12	Male	67	tumorous	Poor	5*5*0.5	III	T4	N3	3	3	9	Positive
			Peri-tumorous normal tissues						0	0	0	Negative
13	Female	57	tumorous	Moderate	12*8*4	III	T3	N3	0	0	0	Negative
			Peri-tumorous normal tissues						0	0	0	Negative
14	Male	58	tumorous	Moderate	5*3.5*1	III	T3	N3	2	2	4	Positive
			Peri-tumorous normal tissues						2	2	4	Positive
15	Male	71	tumorous	Poor	1.5*1*1	I	T1	N0	3	3	9	Positive
			Peri-tumorous normal tissues						0	0	0	Negative
16	Male	85	tumorous	Moderate	5*5*4.5	II	T3	N0	4	3	12	Positive
			Peri-tumorous normal tissues						0	0	0	Negative
17	Male	63	tumorous	Poor	8*12*1.5	IV	T4	N3	0	0	0	Negative
			Peri-tumorous normal tissues						0	0	0	Negative
18	Male	62	tumorous	Moderate	1*1*0.5	II	T3	N1	1	3	3	Negative
			Peri-tumorous normal tissues						0	1	0	Negative
19	Female	71	tumorous	Poor	5*4.5*2	III	T3	N3	4	3	12	Positive
			Peri-tumorous normal tissues						2	2	4	Positive
20	Male	66	tumorous	Moderate	4*3*0.8	II	T2	N1	4	3	12	Positive
			Peri-tumorous normal tissues						3	2	6	Positive
21	Male	71	tumorous	Poor	5.7*4.5*1.7	III	T4	N2	3	2	6	Positive
			Peri-tumorous normal tissues						2	2	4	Positive
22	Male	68	tumorous	Moderate	4*2.5*0.8	III	T4	N1	3	2	6	Positive
			Peri-tumorous normal tissues						2	2	4	Positive
23	Female	54	tumorous	Poor	7*4.5*2	III	T4	N3	2	3	6	Positive
			Peri-tumorous normal tissues						2	1	2	Negative
24	Male	63	tumorous	Moderate	6*4*3	II	T3	N0	3	3	9	Positive
			Peri-tumorous normal tissues						0	1	0	Negative
25	Male	77	tumorous	Moderate	6*5*1	IV	T3	N3	4	3	12	Positive
26	Male	56	tumorous	Poor	4*2.5*0.5	III	T4	N3	2	2	4	Positive
27	Male	58	tumorous	Moderate	5.5*4*1.5	II	T4	N0	3	2	6	Positive
28	Female	74	tumorous	Moderate	4*2.5*1.5	III	T4	N3	4	2	8	Positive
29	Male	75	tumorous	Moderate	7*6*1	III	T4	N3	4	2	8	Positive
30	Male	62	tumorous	Moderate	7*5*0.8	III	T3	N3	3	3	9	Positive
31	Male	70	tumorous	Moderate	6*5*1	III	T4	N1	3	1	3	Negative
32	Male	62	tumorous	Poor	2*2*1.5	III	T4	N3	3	2	6	Positive
33	Male	56	tumorous	Poor	4.5*4*1	III	T4	N3	3	2	6	Positive
34	Male	54	tumorous	Moderate	6*8.5*2	III	T4	N3	3	2	6	Positive
35	Female	49	tumorous	Poor	1*1*0.5	III	T4	N3	0	0	0	Negative
36	Male	53	tumorous	Poor	5*4.5*3.7	III	T4	N3	2	2	4	Positive
37	Male	72	tumorous	Moderate	6*6*4	III	T3	N2	4	2	8	Positive
38	Male	66	tumorous	Moderate	3*3*1	III	T4	N3	2	1	2	Negative
39	Male	74	tumorous	High	1*1*0.5	I	T1	N0	0	0	0	Negative
40	Male	71	tumorous	Moderate	6*5.5*0.5	II	T3	N1	2	2	4	Positive
41	Male	66	tumorous	Poor	3*2*2.5	III	T3	N3	3	1	3	Negative
42	Male	51	tumorous	Moderate	11*6*2	I	T1	N0	4	3	12	Positive
43	Male	53	tumorous	Moderate	3.5*2.5*1	III	T3	N2	2	1	2	Negative
44	Male	53	tumorous	Moderate	5.5*1.8*0.5	II	T2	N1	3	3	9	Positive
45	Male	82	tumorous	High	5*1*1	I	T1	N0	4	2	8	Positive
46	Male	61	tumorous	Poor	2*2*0.5	II	T3	N1	3	2	6	Positive
47	Male	68	tumorous	Poor	3*2.5*1	III	T4	N2	3	1	3	Negative
48	Male	34	tumorous	High	2*2*0.5	I	T2	N0	0	0	0	Negative
49	Female	52	tumorous	Moderate	0.8*0.6*0.5	I	T1	N0	0	0	0	Negative
50	Female	63	tumorous	Poor	5*5*2	III	T4	N3	0	0	0	Negative
51	Male	83	tumorous	Moderate	2*1.8*0.5	II	T2	N1	2	2	4	Positive
52	Male	74	tumorous	Poor	10*4*1	III	T4	N3	2	2	4	Positive
53	Male	53	tumorous	Poor	5.5*5*1	III	T4	N3	2	2	4	Positive
54	Female	61	tumorous	Moderate	3*2*1.2	I	T1	N0	2	1	2	Negative
55	Male	45	tumorous	Moderate	1.5*1*0.5	I	T1	N0	0	0	0	Negative
56	Male	66	tumorous	Moderate	1*1*0.8	I	T1	N0	0	0	0	Negative
57	Female	50	tumorous	Poor	6*5*1.5	II	T1	N2	2	2	4	Positive
58	Male	66	tumorous	Poor	6.5*3.5*1	II	T3	N0	4	3	12	Positive
59	Male	52	tumorous	Poor	1.5*1.5*0.2	I	T1	N0	0	0	0	Negative
60	Male	69	tumorous	Moderate	3*3.5*1	II	T3	N1	3	1	3	Negative
61	Female	66	tumorous	Poor	3.5*3.5*1	II	T3	N1	0	0	0	Negative
62	Male	52	tumorous	Poor	0.9*0.5*0.1	I	T1	N0	0	0	0	Negative
63	Female	59	tumorous	Moderate	3.5*3*2	II	T3	N1	3	1	3	Negative
64	Male	61	tumorous	Moderate	4.5*4.5*0.7	II	T3	N1	0	0	0	Negative
65	Male	51	tumorous	Poor	6.5*4*1.3	II	T3	N1	2	2	4	Positive
66	Male	66	tumorous	Poor	9*8*3.5	II	T3	N0	2	2	4	Positive
67	Male	57	tumorous	Poor	1.8*1.2*0.2	I	T2	N0	3	1	3	Negative
68	Male	76	tumorous	Poor	4*4*0.8	III	T3	N3	0	0	0	Negative
69	Male	71	tumorous	Moderate	5.5*5.5*1.4	III	T4	N3	4	2	8	Positive
70	Female	58	tumorous	Poor	5*5*1.7	III	T4	N3	0	0	0	Negative
71	Female	70	tumorous	Poor	7*6.5*0.6	I	T2	N0	0	0	0	Negative
72	Female	58	tumorous	Poor	1*0.5*0.3	I	T1	N0	2	1	2	Negative
73	Female	55	tumorous	Moderate	5.8*4*1	III	T4	N2	2	2	4	Positive
74	Male	66	tumorous	Moderate	3.7*3.5*1.4	II	T2	N2	0	0	0	Negative
75	Male	54	tumorous	Poor	2.2*2*0.6	II	T2	N1	0	0	0	Negative
76	Male	46	tumorous	Poor	2.5*2*0.8	I	T2	N0	0	0	0	Negative
77	Female	66	tumorous	Moderate	1*0.8*0.2	I	T1	N0	4	2	8	Positive
78	Female	68	tumorous	Moderate	6*5.5*1.5	III	T4	N0	2	2	4	Positive
79	Male	58	tumorous	Moderate	5*4*1	II	T2	N1	4	2	8	Positive
80	Male	53	tumorous	High	6*3*1.5	I	T1	N0	3	2	6	Positive
81	Female	47	tumorous	Poor	2*2*1	III	T4	N0	3	2	6	Positive
82	Male	62	tumorous	Moderate	12*6.5*1.1	III	T3	N2	4	3	12	Positive
83	Male	66	tumorous	Moderate	9*6.7*0.9	II	T3	N0	2	2	4	Positive
84	Male	35	tumorous	Moderate	6*5*1.2	III	T4	N0	4	2	8	Positive
85	Female	64	tumorous	Poor	2*2*0.5	III	T4	N3	0	0	0	Negative
86	Male	76	tumorous	Poor	11*7*1.5	III	T3	N2	2	2	4	Positive
87	Female	73	tumorous	Moderate	8*5*1	III	T3	N2	2	2	4	Positive
88	Female	52	tumorous	Poor	11*8*1.5	IV	T4	N3	3	2	6	Positive
89	Male	66	tumorous	Moderate	3*2.5*1	III	T4	N3	3	2	6	Positive
90	Male	67	tumorous	Moderate	5*2*1	III	T4	N0	4	2	8	Positive
91	Male	55	tumorous	Moderate	4*3.5*0.7	III	T3	N2	2	2	4	Positive
92	Male	50	tumorous	Poor	9*7*0.4	III	T3	N3	3	2	6	Positive
93	Male	56	tumorous	Poor	5.8*4.8*1.5	III	T4	N3	2	2	4	Positive
94	Female	68	tumorous	Poor	5*4*1.3	III	T4	N3	2	2	4	Positive
95	Male	67	tumorous	Poor	6*5*2.4	III	T4	N3	4	3	12	Positive
96	Male	63	tumorous	Poor	3*2.7*0.3	II	T2	N2	2	2	4	Positive
97	Male	65	tumorous	Moderate	4*3*0.5	III	T3	N2	2	2	4	Positive
98	Male	78	tumorous	Poor	6*3.5*1	III	T3	N3	4	2	8	Positive
99	Female	72	tumorous	Poor	7*4*1	III	T4	N3	2	2	4	Positive
100	Female	54	tumorous	Poor	8.5*10*2.5	III	T4	N3	2	2	4	Positive
101	Male	69	tumorous	Moderate	5*5*0.5	II	T2	N1	4	2	8	Positive
102	Male	74	tumorous	Moderate	5.5*3*1.2	I	T2	N0	3	3	9	Positive
103	Male	69	tumorous	Poor	7.5*6*0.8	III	T4	N3	2	2	4	Positive
104	Male	72	tumorous	Moderate	3.5*2*0.3	I	T2	N0	2	2	4	Positive
105	Male	70	tumorous	Moderate	5*4*1	III	T3	N2	2	2	4	Positive
106	Male	80	tumorous	Moderate	10*9*1.5	III	T4	N1	2	2	4	Positive
107	Male	59	tumorous	Poor	7*5*1.7	III	T4	N3	3	2	6	Positive
108	Male	63	tumorous	Poor	2.5*2*0.7	II	T3	N1	0	0	0	Negative
109	Male	73	tumorous	High	3*2*0.2	I	T1	N0	2	1	2	Negative
110	Male	63	tumorous	Moderate	3*2.5*0.2	I	T1	N0	3	1	3	Negative
111	Male	49	tumorous	Moderate	5*4*0.8	III	T4	N2	2	2	4	Positive
112	Male	71	tumorous	Poor	6*5*1.5	II	T3	N0	2	2	4	Positive
113	Male	56	tumorous	Moderate	4*2*0.2	I	T1	N0	3	1	3	Negative
114	Female	46	tumorous	Poor	5*4.5*1.7	II	T3	N0	3	2	6	Positive
115	Male	62	tumorous	Poor	3*2.5*0.5	I	T1	N0	0	0	0	Negative
116	Female	53	tumorous	Poor	7.5*6*0.3	I	T1	N0	3	2	6	Positive
117	Female	84	tumorous	Moderate	8*5.5*5.5	III	T3	N2	4	3	12	Positive
118	Male	68	tumorous	Moderate	6.5*5.5*0.8	III	T3	N2	3	3	9	Positive
119	Male	67	tumorous	High	3.5*4*0.5	III	T4	N2	2	1	2	Negative
120	Male	74	tumorous	Moderate	5.5*4.5*1.2	III	T3	N3	2	2	4	Positive
121	Male	68	tumorous	Moderate	6.5*5.5*2.2	III	T4	N3	3	2	6	Positive
122	Male	65	tumorous	Poor	7.5*6.5*1.7	III	T4	N3	3	3	9	Positive
123	Female	56	tumorous	Moderate	6.5*3*1	II	T3	N0	2	2	4	Positive
124	Male	53	tumorous	Poor	13*3*1.2	III	T4	N3	3	3	9	Positive
125	Male	79	tumorous	Poor	5*4*2	I	T2	N0	3	2	6	Positive
126	Male	68	tumorous	Poor	5*4*0.5	I	T2	N0	2	2	4	Positive
127	Male	72	tumorous	Poor	6*3*1.5	I	T2	N0	3	2	6	Positive
128	Male	61	tumorous	Moderate	6*6*0.3	I	T1	N0	3	2	6	Positive
129	Male	59	tumorous	Moderate	5*4*0.4	II	T3	N1	2	2	4	Positive
130	Male	70	tumorous	Moderate	3.5*4.5*1.5	III	T4	N3	2	2	4	Positive
131	Male	74	tumorous	Moderate	6*5*3.5	III	T4	N1	2	2	4	Positive
